# Supplementary material for: Platinum-induced upregulation of ITGA6 promotes chemoresistance and spreading in ovarian cancer
Source: EMBO Mol Med. 2024 Apr 24;16(5):7. doi: 10.1038/s44321-024-00069-3 (PMC11099142; doi:10.1038/s44321-024-00069-3)
Supplement: Supplementary file 2 — Source data Fig. 1 [file 44321_2024_69_MOESM2_ESM.zip]

Archive with 7 entries (6 files):
- Figure 1/
- Figure 1/Numerical source data Fig 1.xlsx
- __MACOSX/Figure 1/._Numerical source data Fig 1.xlsx
- Figure 1/FACS Fig.1A.pptx
- __MACOSX/Figure 1/._FACS Fig.1A.pptx
- Figure 1/Figure1-2-3 source data.pdf
- __MACOSX/Figure 1/._Figure1-2-3 source data.pdf
