# Supplementary material for: Platinum-induced upregulation of ITGA6 promotes chemoresistance and spreading in ovarian cancer
Source: EMBO Mol Med. 2024 Apr 24;16(5):7. doi: 10.1038/s44321-024-00069-3 (PMC11099142; doi:10.1038/s44321-024-00069-3)
Supplement: Supplementary file 2 — Source data Fig. 1 [file 44321_2024_69_MOESM2_ESM.zip › Figure 1/Numerical source data Fig 1.xlsx]

## Sheet: Figure 1
Fig.1C			Fig.1E								Fig.1F
PRIMARY	RECIDIVE		PT-res
0.200911	0.0347798		0	1	2.5	5	10	25	dose of cddp		Low ITGA6	High ITGA6
0.0619349	0.199329		1.38496	1.16876	1.23486	1.22936	0.85036	0.31836			1.62265e-05	0.000110705
0.0288281	0.249442		1.30326	1.18516	1.27896	1.08676	0.74176	0.31296			1.70254e-05	0.000111158
0.221555	0.0271975		1.31616	1.11456	1.29856	1.07646	0.83076	0.28356			1.52211e-05	0.000108562
0.00518502	0.08669		1.43196	1.19146	1.26766	1.09626	0.81756	0.37006
0.124852	0.6004		1.47306	1.27136	1.22796	1.12006	0.87836	0.40846
0.0942923	0.161776										Fig.1G
0.335783	0.0817432
0.0157652	0.0456223		PT-sen A6 low								PT-sen
0.0540328	0.154415		0	1	2.5	5	10	25	dose of cddp		0	0.00140631	0.00126672	0.00133652
0.0704975	0.444612		0.93066	0.88706	0.75186	0.40246	0.14456	0.02286			0.5	0.00510807	0.00443717	0.00376627
0.213563	0.0381363		1.09166	0.96556	0.69346	0.42796	0.20226	0.02066			1	0.00547649	0.00542431	0.00537213
0.0533953	0.219378		0.91526	0.84186	0.66746	0.34206	0.17846	0.02016			2	0.00489585	0.00562015	0.005258
0.0790045	0.103326		0.96036	0.82626	0.68816	0.39166	0.18056	0.02296
0.0731286	1.36896		0.86756	0.8186	0.64566	0.399923	0.13246	0.02386			PT-res
0.052782	0.191736										0	0.00353022	0.0033487	0.00371174
	2.39334										0.5	0.00423069	0.00424723	0.00426377
	0.155725		PT-sen A6 high								1	0.00475001	0.00413192	0.00444096
			0	1	2.5	5	10	25	dose of cddp		2	0.00405611	0.00399512	0.0041171
			1.32186	1.17216	1.36886	0.90786	0.45326	0.01986
			1.31846	1.48786	1.31286	1.35516	0.50776	0.00796
			1.34886	1.43646	1.37456	1.15756	0.62426	0.01266
			1.32366	1.42206	1.33506	1.02036	0.49836	0.01306
			1.30236	1.46576	1.24096	1.02426	0.39056	0.02086
