# Supplementary material for: Platinum-induced upregulation of ITGA6 promotes chemoresistance and spreading in ovarian cancer
Source: EMBO Mol Med. 2024 Apr 24;16(5):7. doi: 10.1038/s44321-024-00069-3 (PMC11099142; doi:10.1038/s44321-024-00069-3)
Supplement: Supplementary file 3 — Source data Fig. 2 [file 44321_2024_69_MOESM3_ESM.zip › Figure 2/Numerical source data Fig 2.xlsx]

## Sheet: Figure 2
Fig.2B				Fig.2E				Fig.2G						Fig.2I			Fig.2K
				PT-sen				PT-sen
UNT	CDDP			UNT	1 hrs	2hrs		IgG	Myc NT	Myc CDDP	SP1 NT	SP1 CDDP		ITGA6	SP1		UNT	MS-275	CAY10683	PCI-34051	M344	APICIDIN
0.971988	3.72217			0.000544752	0.00287744	0.00165859		1.35275	0.423092	1.54573	3.31734	10.9859		3.34041	0.723376		0.000317927	0.0018881	0.00115868	0.00108805	0.00453057	0.00438346
0.979482	4.65435			0.000479573	0.00290731	0.00223167		1.011	0.755747	1.45255	3.19864	10.1474		0.349578	0.00678112		0.00045058	0.00469526	0.000958345	0.00103315	0.00464982	0.00426162
1.02052	4.70517			0.000524637	0.00297906	0.00213851		1.37498	0.90448	1.38595	3.3918	6.04558		0.236585	0.0597958		0.000385873	0.00453063	0.000983746	0.00102208	0.00473615	0.00479341
								0.72583	0.792428	1.15957	2.88677	5.90558		0.328529	0.013746
Fig.2C				PT-res				0.535439	0.405475	0.911914	3.99265	5.93834		0.0671209	0.000425013
PT-sen				UNT	1 hrs	2hrs								1.57201	0.299716		Fig.2L
UNT	4 hrs	8 hrs		0.0109473	0.0116801	0.0112987		PT-res						0.826499	0.35324		PT-sen A6 low
0.000504142	0.000114951	0.000269612		0.0106937	0.0112975	0.0113349		IgG	Myc NT	Myc CDDP	SP1 NT	SP1 CDDP		0.10651	0.000413387		DMSO	PANO	MS-275
0.000576658	0.000103104	0.000257309		0.0113285	0.0114997	0.0105238		1.33446	2.58087	1.27708	5.61416	4.80046		1.14223	0.128232		5.1e-06	0.00176673	0.000236121
0.000648009	0.000130015	0.000294012						1.22934	3.11871	1.32801	6.76888	5.26786		0.920826	0.0254352		7.1e-06	0.00175667	0.000217284
								0.627531	2.55012	1.48961	6.15064	4.04381		3.33834	0.673545		6.1e-06	0.00187511	0.000282721
PT-res				Fig.2F				1.15783	0.734347	1.01362	7.95508	2.70109		0.310015	0.0194807
UNT	4 hrs	8 hrs		DMSO	MTA	10058-F4		1.79755	0.18508	0.801207	6.61779	4.70404		0.890858	0.00124963		PT-sen A6 high
0.00414538	0.00222137	0.00108802		1.05264	0.576032	1.59252								0.820171	0.00149971		DMSO	PANO	MS-275
0.00502689	0.00229565	0.00121962		0.952494	0.531983	1.63555								3.01126	0.927727		7e-05	0.00110092	0.000165481
0.00356777	0.00223238	0.000916834		0.994867	0.446137	0.913008								0.0744956	0.0693586		6.6e-05	0.000994965	0.000210333
														0.1077	0.372484		6.4e-05	0.00116303	0.000190502
														0.111047	0.0148728
														2.33466	0.706459
														0.242359	0.0545021
														2.776	0.384737
														0.418257	2.10698
														2.21052	1.42789
														0.267807	0.192725
														1.61247	0.128424
														2.09508	0.443031
														0.2534	0.464164
														0.0306883	0.0154971
														0.107701	0.0392153
