# Supplementary material for: Platinum-induced upregulation of ITGA6 promotes chemoresistance and spreading in ovarian cancer
Source: EMBO Mol Med. 2024 Apr 24;16(5):7. doi: 10.1038/s44321-024-00069-3 (PMC11099142; doi:10.1038/s44321-024-00069-3)
Supplement: Supplementary file 4 — Source data Fig. 3 [file 44321_2024_69_MOESM4_ESM.zip]

Archive with 36 entries (32 files):
- Figure 3/
- Figure 3/.DS_Store
- __MACOSX/Figure 3/._.DS_Store
- Figure 3/IMAGES for Fig.3F/
- Figure 3/IMAGES for Fig.3G/
- Figure 3/Numerical source data Fig 3.xlsx
- __MACOSX/Figure 3/._Numerical source data Fig 3.xlsx
- Figure 3/IMAGES for Fig.3C/
- Figure 3/Figure1-2-3 source data.pdf
- __MACOSX/Figure 3/._Figure1-2-3 source data.pdf
- Figure 3/IMAGES for Fig.3F/PT-res ITGA6KO UNT.tif
- __MACOSX/Figure 3/IMAGES for Fig.3F/._PT-res ITGA6KO UNT.tif
- Figure 3/IMAGES for Fig.3F/PT-res UNT .tif
- __MACOSX/Figure 3/IMAGES for Fig.3F/._PT-res UNT .tif
- Figure 3/IMAGES for Fig.3F/PT-sen cddp.tif
- __MACOSX/Figure 3/IMAGES for Fig.3F/._PT-sen cddp.tif
- Figure 3/IMAGES for Fig.3F/PT-res ITGA6KO cddp .tif
- __MACOSX/Figure 3/IMAGES for Fig.3F/._PT-res ITGA6KO cddp .tif
- Figure 3/IMAGES for Fig.3F/PT-sen UNT.tif
- __MACOSX/Figure 3/IMAGES for Fig.3F/._PT-sen UNT.tif
- Figure 3/IMAGES for Fig.3F/PT-res cddp .tif
- __MACOSX/Figure 3/IMAGES for Fig.3F/._PT-res cddp .tif
- Figure 3/IMAGES for Fig.3G/PT-sen.TIF
- __MACOSX/Figure 3/IMAGES for Fig.3G/._PT-sen.TIF
- Figure 3/IMAGES for Fig.3G/PT-res.TIF
- __MACOSX/Figure 3/IMAGES for Fig.3G/._PT-res.TIF
- Figure 3/IMAGES for Fig.3G/PT-res ITGA6 KO.TIF
- __MACOSX/Figure 3/IMAGES for Fig.3G/._PT-res ITGA6 KO.TIF
- Figure 3/IMAGES for Fig.3C/TOV PT-res Ig ctrl.jpg
- __MACOSX/Figure 3/IMAGES for Fig.3C/._TOV PT-res Ig ctrl.jpg
- Figure 3/IMAGES for Fig.3C/TOV PT-sen Ig ctrl.jpg
- __MACOSX/Figure 3/IMAGES for Fig.3C/._TOV PT-sen Ig ctrl.jpg
- Figure 3/IMAGES for Fig.3C/TOV PT-res Ig GoH3.jpg
- __MACOSX/Figure 3/IMAGES for Fig.3C/._TOV PT-res Ig GoH3.jpg
- Figure 3/IMAGES for Fig.3C/TOV PT-sen Ig GoH3.jpg
- __MACOSX/Figure 3/IMAGES for Fig.3C/._TOV PT-sen Ig GoH3.jpg
