# Supplementary material for: Platinum-induced upregulation of ITGA6 promotes chemoresistance and spreading in ovarian cancer
Source: EMBO Mol Med. 2024 Apr 24;16(5):7. doi: 10.1038/s44321-024-00069-3 (PMC11099142; doi:10.1038/s44321-024-00069-3)
Supplement: Supplementary file 4 — Source data Fig. 3 [file 44321_2024_69_MOESM4_ESM.zip › Figure 3/Numerical source data Fig 3.xlsx]

## Sheet: Figure 3
Fig.3A					Fig.3B				Fig.3F							Fig.3G
Laminin					PT-sen				UNTREATED			CDDP
PT-sen	PT-res#2	PT-res#3			IgG	GoH3	bsa		PT-sen	PT-res WT	PT-res KO	PT-sen	PT-res WT	PT-res KO		PT-sen	PT-res WT	PT-res KO
1.4532	35.3459	29.0725			4.48124	1.28606	0.72183		7579	7793	4962	4443	7793	2518		84	11	22
0.822208	38.4928	31.0119			3.38374	1.23251	1.11945		9726	4228	3624	8115	4228	2432		109	16	21
1.18635	47.8918	30.7833			3.27877	1.48419	0.678074		1151	5039	3128	4518	5039	1669		114	10	48
					4.30641	1.18147	0.712692		4969	5039	2001	2520	5039	1473		136	20	25
BSA									11479	2761	3296	1854	2761	1782		126	198	32
PT-sen	PT-res#2	PT-res#3			PT-res				4561	3479	2410	2044	3479	2115		73	320	36
1.04704	0.607892	0.962307			IgG	GoH3	bsa		6888	6837	2229	3338	6837	3256		113	58	17
1.3724	1.6494	1.5166			36.6297	1.77	0.821513		3972	3894	1126	3606	3894	2191		82	60	17
1.28307	5.44313	2.13853			41.1	2.47611	0.723584		4055	3422	9259	4266	3422	1220		45	14	11
					15.416	2.04185	1.16571		8213	11193	4350	6050	11193	1814		103	51	34
									8420	7969	7832	4414	7969	4815		16	68	16
Fig.3C									2721	8148	5698	1418	8148	1282		14	20	10
PT-sen		PT-res			Fig.3D				3546	5169	1617	1557	5169	3435		67	24	19
IgG	IgGoH3	IgG	IgGoH3		Laminin				2427	4404	6273	3583	4404	4582		90	35	14
15	9	45	10		PT-sen	PT-res WT	PT-res KO		1692	7071	4649	1925	7071	4545		104	198	14
8	8	43	22		0.519963	11.8577	0.363975		11344	4331	5517	15703	4331	4018		71	96	27
4	4	35	3		0.515897	11.8978	0.383509		5323	5994	4486	5705	5994	3511		38	72	24
11	6	48	2		0.459418	9.08809	0.404204		6163	11467	4964	3114	11467			46	50
					0.518487	12.0597	0.622904		7086	8599	2823	3921	8599			21	57
					0.735348	9.80893	0.640355		4242	7061	2061	12700	7061			23	53
					0.920775	11.3255	0.788984		5666	8009	1981	25147	8009			22	18
									4567	3029	2168	32343	3029			29	33
					BSA				5721	3764	9982	20412	3764			8	16
					PT-sen	PT-res WT	PT-res KO		9636	30015	1225	24778	30015			12	24
					1.51182	1.2607	0.396751		11488	2420	4621	103608	2420			51	68
					1.91695	0.772783	0.486396		14452	12072	3014	7220	12072			50	35
					1.53225	1.19392	0.516807		14992	9213	4013	50844	9213			35	29
					0.802187	1.35246	0.70706		15900	6551		4195	6551			9	75
					1.09341	0.953832	0.842645		16902	8919		35565	8919			17	106
					0.770449	0.773994	0.739972		17171	10289		57140	10289			11	87
									19005	11200		14484	11200			34	323
									26077	7916		36634	7916			16	50
									28434	29435		13413	29435			10	94
									42989	15917		6275	15917			19	53
									51899	15697		6355	15697			14	110
									51943	7711		14191	448239			14	64
									67014	331923			171574			27	26
									76143	22153			251769			24	74
									81139	3115			78928			2	17
									84946	4230			325164			3	28
									87756	16177			387566			4	23
									88477	41316			21858			7	38
									93059	31926			29300			3	47
									97103	22345			33614			5	37
									107403	56530			18559			1	49
									119262	5407			58634			3	42
									131341	23766			15716				43
									149554	36498			21340				34
									160950	59627			137123				55
									195939	50590			85292				48
									196628	61095			144313				28
									201992	24631			59239				96
									220803	15976			30741				27
										18022			105978				22
										56793			361930				19
										35118			359932				36
										71130			138706				20
										19943							63
										14288							20
										12347							34
										26569							25
										12305							23
										62924							19
										14262							58
										11225							62
										6292							18
										17521							60
																	65
																	75
																	38
																	46
																	61
																	129
																	45
																	33
																	84
																	131
																	65
																	20
																	75
																	42
																	53
																	175
																	76
																	94
																	145
																	45
																	47
																	94
