# Supplementary material for: Platinum-induced upregulation of ITGA6 promotes chemoresistance and spreading in ovarian cancer
Source: EMBO Mol Med. 2024 Apr 24;16(5):7. doi: 10.1038/s44321-024-00069-3 (PMC11099142; doi:10.1038/s44321-024-00069-3)
Supplement: Supplementary file 5 — Source data Fig. 4 [file 44321_2024_69_MOESM5_ESM.zip]

Archive with 16 entries (14 files):
- Figure 4/
- Figure 4/.DS_Store
- __MACOSX/Figure 4/._.DS_Store
- Figure 4/Figure4 (1) source data.pdf
- __MACOSX/Figure 4/._Figure4 (1) source data.pdf
- Figure 4/IMAGES for Fig.4E/
- Figure 4/Numerical source data Fig 4.xlsx
- __MACOSX/Figure 4/._Numerical source data Fig 4.xlsx
- Figure 4/Figure4 (2) source data.pdf
- __MACOSX/Figure 4/._Figure4 (2) source data.pdf
- Figure 4/IMAGES for Fig.4E/PT-sen CM WT.tif
- __MACOSX/Figure 4/IMAGES for Fig.4E/._PT-sen CM WT.tif
- Figure 4/IMAGES for Fig.4E/PT-sen  not CM.tif
- __MACOSX/Figure 4/IMAGES for Fig.4E/._PT-sen  not CM.tif
- Figure 4/IMAGES for Fig.4E/PT-sen CM ko  (7).tif
- __MACOSX/Figure 4/IMAGES for Fig.4E/._PT-sen CM ko  (7).tif
