# Supplementary material for: Platinum-induced upregulation of ITGA6 promotes chemoresistance and spreading in ovarian cancer
Source: EMBO Mol Med. 2024 Apr 24;16(5):7. doi: 10.1038/s44321-024-00069-3 (PMC11099142; doi:10.1038/s44321-024-00069-3)
Supplement: Supplementary file 5 — Source data Fig. 4 [file 44321_2024_69_MOESM5_ESM.zip › Figure 4/Numerical source data Fig 4.xlsx]

## Sheet: Figure 4
Fig.4D																									Fig.4E
EXOSOMES FROM PT-RES WT												EXOSOMES FROM PT-RES KO
Rep 1				Rep 2				Rep 3				Rep 1				Rep 2				Rep 3					NC	CM WT	CM KO	NC	CM WT	CM KO	NC	CM WT	CM KO
Field 1	Field 2	Field 3	Field 4	Field 1	Field 2	Field 3	Field 4	Field 1	Field 2	Field 3	Field 4	Field 1	Field 2	Field 3	Field 4	Field 1	Field 2	Field 3	Field 4	Field 1	Field 2	Field 3	Field 4		Rep 1			Rep 2			Rep 3
2803	595	2875	4450	2715	926	1323	2042	418	1067	454	732	927	927	1286	587	491	1534	1074	911	2027	906	859	1393		19	159	16	110	111	15	16	37	26
2329	1691	2345	904	2613	493	1346	1648	1097	258	347	411	1615	1615	305	597	656	4963	2120	1239	1346	1257	1763	857		19	291	18	142	144	15	16	36	26
753	956	4006	702	1181	2059	2830	1687	1710	195	501	1028	425	425	2205	866	1027	1240	1071	586	709	875	1508	1877		19	67	16	20	69	13	35	47	61
4420	2625	945	2802	1135	1148	327	1629	2175	301	848	976	2415	2415	859	670	1479	949	790	1852	637	737	1980	1039		19	78	26	20	131	15	35	26	24
2375	2067	932	2434	918	1844	754	942	946	324	1074	2749	492	492	309	822	569	3227	599	1537	897	1018	550	3190		19	254	16	27	135	15	35	26	28
2378	2054	870	5046	1944	773	535	582	424	1783	550	957	846	846	329	1001	630	6032	1963	1871	942	1217	710	2907		19	119	16	27	142	19	35	26	33
3145	2656	3610	4980	580	1306	1175	3038	662	1101	929	253	762	762	1171	762	1276	1096	896	1276	657	2449	941	885		33	82	36	27	217	18	35	35	25
831	1480	1201	2659	710	764	1499	816	1299	1528	939	1066	568	568	834	1706	1010	1717	600	547	985	2891	2053	1188		33	277	16	27	76	19	25	35	18
804	1131	4844	1558	630	1305	559	1665	247	3493	995	454	1035	1035	472	2291	1216	693	1261	611	605	3153	1638	1700		33	184	11	45	142	17	25	50	24
1358	369	3761	1420	1071	568	1978	2077	161	508	1570	425	1389	1389	574	1149	487	912	696	1705	419	1812	775	852		33	279	13	45	159	17	25	35	47
557	1443	3017	2813	832	775	4063	2651	1019	299	1129	231	1037	1037	1834	1555	1559	858	1649	1127	2221	694	933	3665		45	111	16	45	100	17	72	37	43
3315	1476	2902	2847	1205	899	3152	879	473	1160	1257	463	1994	1994	1735	1757	1406	956	888	3270	2727	999	3582	2050		45	181	26	45	135	17	42	37	26
3524	2246	1410	1801	2603	1061	674	1645	790	700	603	3554	512	512	982	2105	1288	1300	765	3195	872	1799	3414	929		45	261	16	45	175	33	55	37	23
3244	4131	1991	1317	1145	2187	2035	1317	1378	920	1160	1858	1089	1089	602	1473	652	2415	1541	1117	410	2674	2235	1268		89	25	30	45	171	33	37	43	32
6614	671	430	1257	604	562	1263	466	1360	1111	721	768	889	889	638	991	829	788	867	790	2933	1905	2567	832		86	39		45	75	41	71	61	20
2079	3103	1668	1475	404	820	654	727	182	284	4663	1511	1429	1429	702	1607	421	645	2043	1183	2296	1799	1177	617		30	37		52	51	53	37	142	19
1576	1441	918	820	669	1319	478	1877	6179	487	460	542	1398	1398	850	730	578	608	2292	1068	1239	1093	1234	2880		36	84		52	72	44	78	58	15
1507	1968	4304	1358	942	1029	611	1375	516	529	1240	325	1299	1299	1225	705	1067	696	581	701	602	1163	1945	1423		58	60		52	22	44	56	47	17
1390	1734	1170	1765	1175	767	1998	5220	737	732	1452	1529	546	546	731	1087	1273	375	2733	3547	1169	1731	2184	2861		34	60		16	67	20	49	51	15
1244	636	1419	669	2011	1317	671	937	4503	1108	836	2624	494	494	1733	1009	1377	1057	721	1794	742	1723	2021	1794		50	59		16	72	26	46	51	29
3067	1452	3602	3354	2061	2297	1484	2402	1543	3601	1125	837	1673	1673	917	1135	1240	1776	584	1667	1116	939	1847	908		33	102			70		66	141	16
858	3636	2944	443	383	1186	1766	745	583	1168	925	828	479	479	495	2660	1135	1462	683	1228	734	819	2501	1228		43	78			26		79	56	34
739	1162	1690	4781	2228	1184	1204	1376	464	719	1427	1556	1288	1288	616	627	1401	2055	977	1178	508	820	3576	830		27	40			98		57	168	20
2213	1066	1999	749	1029	926	1750	1957	2719	3651	1819	444	1092	1092	1280	1375	766	1523	1663	444	899	2054	1912	889		58	40			83		82	22	18
1142	861	869	592	2295	1064	1078	1736	1177	630	2565	406	460	460	469	1221	1926	1893	886	985	1072	787	1208	1684		39	143			117		39	22	35
1985	2687	1843	2032	3926	1208	1010	746	872	998	779	740	769	769	495	623	459	2454	739	765	1971	845	2287	1278		32	88			47		29	22	38
1097	718	1279	1871	991	2063	664	1876	2455	1900	573	516	1831	1831	1159	1775	1128	620	712	1286	1533	2410	1760	1383		19	78			37		42	44	17
1079	841	1206	3213	1195	1781	938	735	945	2483	783	1033	451	451	1627	660	1383	1060	1690	2075	1209	3134	1102	1344		20	76			52		52	44	27
2183	1799	2527	2831	1376	1850	1448	2938	917	983	474	466	864	864	1087	1878	773	476	1540	1888	1104	2186	1272	1186		28	53					74	44	24
1050	4094	1895	1203	366	3876	2569	754	1194	905	392	1410	1144	1144	1536	3124	667	3100	930	671	1108	991	817	882		24	79					72	81	36
1399	4027	4426	1592	1863	2437	1488	507	979	1010	354	1779	1561	1561	1314	1424	1188	3534	1552	3995	1247	1643	1055	2577		65	170					47	81	29
1135	1261	4541	449	6082	2065	623	1624	281	4022	903	886	383	383	443	1711	1021	826	998	956	850	1022	1104	2127		44	17					77	81	30
1757	2579	2748	2670	963	1814	2151	2337	3410	1895	599	300	1062	1062	405	2893	1561	459	2075	1067	1868	1901	1466	1228		19	66					62	88	23
1592	1096	5408	598	2549	1433	925	736	2045	2229	856	3670	382	382	700	1612	1361	1813	515	3528	786	663	3690	1023		20	68					49	66	20
2177	881	4046	4555	401	1635	765	3131	1015	427	1384	354	1072	1072	807	1805	754	3922	1898	554	607	716	3040	3214		28	38					24	49	25
1313	2839	2945	2208	2024	1324	806	1036	1184	4538	1633	1861	898	898	833	1537	1245	1690	2566	1366	618	1176	1821	1053		24	46					28	44	24
1739	2625	4247	388	1780	893	1684	2093	2613	1674	446	5085	1225	1225	985	927	865	2790	911	915	698	439	1949	2072		65	45					24	29	23
2186	1552	2041	1520	1925	710	1892	1172	754	4666	225	489	557	557	961	662	1237	2760	908	864	1483	1484	2110	1044		44	51						98
926	1691	3525	378	3518	424	857	2052	1023	2079	3565	209	567	567	819	837	952	625	1047	2517	766	1209	1637	1788		19	38						43
3432	1574	6274	1319	682	846	1205	820	1750	1537	1386	4767	602	602	1152	2035	824	2444	1772	592	1161	2768	674	2247			52						128
868	426	3155	3605	2152	1311	1930	1614	711	2402	1726	1710	2174	2174	990	843	665	631	1482	1154	1512	1293	811	925			71						85
	715	2347	2922	987	1001	459	2025	359	1962	1574	481	817	817	356	3159	477	2034	1085	5182	1444	2142	948	553			68						64
	2741	3302	251	1541	1244	1388	1599	618	837	1190	1185	1205	1205	272	1386	1814	834	1076	804	447	903	615	843			106						90
	1282	5133	355	3951	1127	822	894	1195	2155	1516	2183	762	762	858	1568	534	1658	2802	2044	1581	2839	1117	865			97						40
	671	2934	2412	3748	1956	4837	2070	1302	828	1478	727	509	509	1606	926	415	2481	1677	1557	568	3976	1628	1311			64						37
	1011	2215	816	1819	1809	926	2000	2767	1611	1477	510	1031	1031	655	1281	497	2077	833	2551	892	1444	1150	1518			42
	1716	1749	2233	774	5417	675	1980	1226	876	1657	907	536	536	455	1467	935	715	1890	815	358	670	6171	1350			59
	931	1111	1607	1784	3360	572	471	1329	827	688	401	930	930	1092	3466	2176	6012	1118	1171	1518	2031	620	2094			47
	1492	714	2216	1087	1389	5540	1414	961	1867	1318	458	579	579	593	1215	474	923	1037	752	1011	2270	2186	1550			172
	893	3542	1155	952	1631	4087	3207	1257	1927	402	358	1254	1254	630	1161	652	1742	678	1914	972	4312	1191	1659			89
	5465	3559	3026	1352	1045	1166	2441	1681	864	1278	1497	874	874	517	766	1177	4900	2822	4058	660	729	3164	739			50
	785	2496	1557	3759	1538	613	590	768	2565	2926	835	1646	1646	1568	1044	1092	5914	927	1176	624	2233	1172	2668			25
	2826	2179	1171	2640	1587	589	543	2409	2992	389	735	1714	1714	844	3486		1107	798	2100	1961	2055	579	1172			17
	912	2446	602	2638	938	404	1181	1176	1060	1089	931	1433	1433	849	903		961	1948	2470	2325	2380	3265	838			83
	3662	3649	2855	4365	958	281	2508	827	1016	695	378	263	263	614	891		738	834	1924	751	6120	1073	751			54
	1900	819	798	705	530	1440	1997	1301	529	628	1284	863	863	708	1378		3033	4450	1441	726	2421	2712	1252			66
	2694	742	2433	966	3972	941	3054	701	708	697	309	664	664	1793	1807		522	4557	1510	2082	1973	2310	1848			63
	2707	3154	538	1742	603	1075	1213	1592	1108	2376	808	1196	1196	1129	737		639	993	1620	1190	1389	685	903			57
	1355	1104	1605	4132	1114	399	1166	570	764	722	1079	614	614	2101	803		2261	1918	1151	621	4159	1109	2206			50
	6501	1551	2295	3991	3619	507	1502	954	1365	360	1120	1159	1159	1070	3041		4435	873	1883	993	999	1376	930			47
	2328	3753	4469	3062	1380	1493	1364	379	2435	1552	1045	476	476	443	1098		648	1589	2932	659	4037	894	2181			66
	1065	1182	3717	3404	1811	976	1214	1673	1645	1934	1895	1368	1368	651	1346		1666	946	3771	2129	1245	822	923			82
	1076	3153	1431	2624	1257	661	1026	1605	850	550	571	742	742	511	687		767	2260	853	2001	2162	2371	1666			90
			2613	1003	699	951	1365	554	1654	669	1792	677	677	1871	2072		1836	3242	798	1085	2882	1457	1542			70
			4215	3080	1575	1137	1308	429	4194	1816	2280	558	558	831	869		1098	1088	4118	1883	850		1791			41
			1192	1625	1491	1154	1329	2716	2136	770	1518	334	334	1203	564		692	1817	1989	1324	1191		1824			34
			2486	3135	2386	657	1645	2618	780	450	902	452	452	981	2340		1500	1138	696	2185	1612					100
			1514	5340		1358	2208	795	2477	300	2223	756	756	1302	2508		1777	1032	1476		1878					54
			5775	1204		1073	1098	695	3999	2539	416	533	533	747	698		641	1003	905		2407					58
			663	370		1158	2148	748	1063	1995	1697	713	713	994	1824		1797	864	3572		3661					32
			3284	993		828	828	1087	1696	563	564	548	548	564			556	1297	2660		2042					33
			5924	2682		1183	1036	2119	3489	1681	1683	1284	1284	1069			1383	557	1995		1488					62
			1853	685		647	775	2658	1683	1120	3174	578	578	1085			909	601	935		900					77
			1254	2334		397	1056	1604	517	1207	2851	1458	1458	936			895	971	1561		1631					41
			4903	2318		833	1975	1483	895	4041	1443	465	465	2055			3106	1484	467		3478					75
			956	931		2330	1587	433	663	2033	502			768			905		797		504					70
			3077	1989		567	1767	434	1842	500	1178			727			1290		2396		2349					35
			3156	3437		1073	498	234	1617	455	1303			1947			1355		1446		1646					65
			1864	7183		1597	445	453	757	1574	2129			1666			1038		986		1683					73
			2087	1314		964	758	656	665	704	1061			983			1546		749		690					91
			3056	2817		738	343	867	763	1120	767			1206			776		1568		580					131
			1714	1313		1901	1879	1056	659	821	763			987			3644		1220		2305					59
			3357	618		1407	972	1626	736	1392	1382			795			3121		3055		2019					77
			890	988		657	2536	1973	809	2646	2452			2738			1217		1505		1491					98
			1196	2166		1290	849	619	320	442	622			811			948		474		1230					43
			2355	1472		3213	772	1448	680	1662	499			1178			1049		644		1251					128
			4679	567		4390	327	1358	1157	2276	1850			694			4552		3295		2499					85
			1321	922		7201	439	329	1351		597			1302			1933		1692		5174					64
			5068	1151		2699	3223	899	2236		609			1221			2664		2447		793					90
			2644	403		1472	403	1544	1304		805			655			2672		627		5293					40
			4067	364		1937	693	450	1017		1653			795			695		4344		1308					37
			934	803		1924	858	414	456		693						2039				1200					70
			1326	1335		702	870	1863	3812		924						650				1001					26
			1342	857		3445	686	1286	1991		219						1669									98
			434	1670		1812	1816	1439	489		1751						602									83
			4411	1300		865	606	840	1171		361						633									117
			4162	2094		1307	2956	2061	1562		1394						2131									47
			1334	2312		3322	833	2245	1334		848						655									37
			1847	2463		1576	1348	725	788		1213						1051									52
			5072	846		617	1676	674	509		318						4400									62
			8680	1063		669		432	705		1044						1309									77
			1298	1854				566	917		3941						2094									41
			2673	2014				548	1593		526						918									75
			492	1849				2585	793		4258						976									70
			483	4608				2069	337		1865						2616									35
			2228	2909				911	1236		1356						2283									65
			1839	2284				2075	2628		360															73
			1529	2343				853	582		330															91
			630	942				1366	2160		796															131
			5496	2719				2089	2253		1101															59
			1843	2509				1649	791		875															77
			1423	1080				1464	3686		931
			537	1200				1112	2362
			6293	823				1480	1463
			995	464				1396
			1305	1216				992
			2760	1951				288
			1219	2483				433
			2507	2346				351
			1035	749				896
			1544	1984				781
			2248	822				1787
			4628	2868				682
			1667	1890				1702
			1476	2342				439
								1123
								616
								523
								1859
								628
								859
