# Supplementary material for: Platinum-induced upregulation of ITGA6 promotes chemoresistance and spreading in ovarian cancer
Source: EMBO Mol Med. 2024 Apr 24;16(5):7. doi: 10.1038/s44321-024-00069-3 (PMC11099142; doi:10.1038/s44321-024-00069-3)
Supplement: Supplementary file 6 — Source data Fig. 5 [file 44321_2024_69_MOESM6_ESM.zip]

Archive with 22 entries (20 files):
- Figure5 source data.pdf
- __MACOSX/._Figure5 source data.pdf
- IMAGES for Fig.5B/
- __MACOSX/._IMAGES for Fig.5B
- IMAGES for Fig.5B/Mesothelial NOT CM.tif
- __MACOSX/IMAGES for Fig.5B/._Mesothelial NOT CM.tif
- IMAGES for Fig.5B/Mesothelial CM KO.tif
- __MACOSX/IMAGES for Fig.5B/._Mesothelial CM KO.tif
- IMAGES for Fig.5B/Mesothelial CM WT.tif
- __MACOSX/IMAGES for Fig.5B/._Mesothelial CM WT.tif
- IMAGES for Fig.5G/
- __MACOSX/._IMAGES for Fig.5G
- IMAGES for Fig.5G/Mesoth. CM Asc.OV221+IgG.jpg
- __MACOSX/IMAGES for Fig.5G/._Mesoth. CM Asc.OV221+IgG.jpg
- IMAGES for Fig.5G/Mesoth. CM Asc.OV239+IgG.jpg
- __MACOSX/IMAGES for Fig.5G/._Mesoth. CM Asc.OV239+IgG.jpg
- IMAGES for Fig.5G/Mesoth. CM Asc.OV221+GoH3.jpg
- __MACOSX/IMAGES for Fig.5G/._Mesoth. CM Asc.OV221+GoH3.jpg
- IMAGES for Fig.5G/Mesoth. CM Asc.OV239+GoH3.jpg
- __MACOSX/IMAGES for Fig.5G/._Mesoth. CM Asc.OV239+GoH3.jpg
- Numerical source data Fig 5.xlsx
- __MACOSX/._Numerical source data Fig 5.xlsx
