# Supplementary material for: Platinum-induced upregulation of ITGA6 promotes chemoresistance and spreading in ovarian cancer
Source: EMBO Mol Med. 2024 Apr 24;16(5):7. doi: 10.1038/s44321-024-00069-3 (PMC11099142; doi:10.1038/s44321-024-00069-3)
Supplement: Supplementary file 6 — Source data Fig. 5 [file 44321_2024_69_MOESM6_ESM.zip › Numerical source data Fig 5.xlsx]

## Sheet: Figure 5
Fig.5B				Fig.5E						Fig.5G
											IgG		GoH3
NC	CM WT	CM KO		IGF2 mRNA						NC	As.OV221	As.OV239	As.OV221	As.OV239
82	43	43			CM WT		CM KO			6490	16242	29413	2545	4661
38	103	68		NC	15'	30'	15'	30		3683	36750	46357	2545	4661
71	30	43		0.000100235	0.00034609	0.00273593	0.000273762	0.000212801		3683	10197	57078	2545	4661
116	65	52		0.000212622	0.000391063	0.00219724	0.000221331	0.000185254		3683	29074	29979	2545	4661
32	45	57		0.000156429	0.000301118	0.00165854	0.0001689	0.000199028		1761	22800	13353	2545	6447
33	69	70								1761	18567	10744	6140	6447
12	61	83		Laminin mRNA						1761	18567	14460	6140	6447
48	29	31			CM WT		CM KO			7252	18567	42285	6140	1237
75	52	54		NC	15'	30'	15'	30		7252	29843	6806	6140	1237
20	17	50		6.46692e-05	0.000522054	0.000996533	0.000109872	4.43384e-05		2756	17356	8576	6140	1237
35	39	24		4.76944e-05	0.000462163	0.00111562	0.000101774	3.42057e-05		2756	17356	30419	1347	1196
33	34	52		8.1644e-05	0.000402272	0.00105608	9.36753e-05	5.44712e-05		1346	17356	34589	1347	1196
34	33	47								1346	30366	33378	1347	1196
29	33	48								1346	30366	36168	1347	1196
24	85	30								8050	30366	23890	575	14878
91	31	27								8050	21742	61338	575	14878
82	100	47								8050	5487	57238	575	5078
104	100	17								6974	15057	29943	575	5078
38	67	65								6974	20101	14619	575	5078
38	131	38								2006	20101	14619	575	5235
109	87	46								2006	9012	14619	575	5235
43	160	31								2006	45627	14619	3633	3971
52	106	60								2920	11986	13817	3633	3971
40	63	18								2920	11986	13817	3633	3971
24	134	53								2920	11986	13817	3633	3608
67	90	35								9895	25338	13817	3633	3608
52	70	44								9895	19602	19122	3155	3608
49	52	41								9895	18664	19122	3155	1495
39	190	55								12397	15599	19122	3155	1495
50	108	55								5892	15397	32128	3155	1495
20	95	50								5892	17734	32128	3155	9594
43	93	39								5892	21500	32128	3155	9594
103	133	24								5892	21500	34923	2656	13492
30	39	21								2948	19817	34923	2656	5082
65	97	53								2948	8214	33184	2656	4546
45	51	37								2948	8214	39529	1955	1808
69	105	35								2293	8214	38357	1955	4037
61	71	37								2293	19465	13737	1955	7622
29	128	35								2293	19465	21412	1955	7622
52	147	78								2293	8074	21186	3926	4419
17	81	36								5447	8074	31334	3926	4419
39	85	40								5447	8074	12786	3926	4419
34	110	40								5447	11146	21049	3926	2568
33	211	16								4036	13011	39807	7142	2568
33	286	16								4036	17258	50586	7142	2568
85	89	18								4036	13389	30865	9351	2568
31	135	16								4516	25361	15888	9351	2568
47	107	26								4516	27287	13588	8066	5820
19	84	16								4516	14721	45719	8066	5820
19	61	16								11277	37977	33997	8066	5820
19	205	36								11277	10657	38182	3893	5672
19	347	16								11277	43035	35408	3893	5672
19	138	11								6818	58674	27398	3893	5672
19	177	13								6818	33772	27398	4796	3494
33	165	16								6818	15965	27398	4796	3494
33	156	26								5422	13423	10700	4796	3494
33	161	16								5422	21569	10700	4796	4170
33	93	15								5422	34003	10700	1300	4170
45	279	15								3795	27141	10700	1300	4170
45	99	13								3795	42478	19241	1300	2038
45	95	15								3795	18124	19241	1300	2038
110	310	15								6979	20087	19241	1090	2038
142	216	19								6979	26982	29336	1090	2125
20	290	18								6979	18070	29336	1090	2125
20	218	19								2090	38864	29336	5420	2125
27	159	17								2090	17921	41396	5420	7856
27	291	17								2090	11682	41396	5420	2804
27	67	17								2090	21810	62792	2732	2804
27	78	17								8966	18213	36090	2732	2804
45	254	33								8966	22565	28412	2732	2804
45	119	33								8966	26167	30674	1204	5547
45	82	41								8966	31708	67249	1204	5547
45	277	53								8966	55874	20341	1204	5547
45	184	44								5479	28590	20341	1204	5820
45	279	44								5479		20341	1204	5820
45	111	20								3629		54922	1204
52	181	26								3629		31577	4349
52	261	26								1913		20565	4349
52	111	26								1913		4349	4349
16	144									1913		4349	4349
16	69									1913
16	131									2199
16	135									2199
35	142									2199
35	217									4738
35	76									4738
35	142									3150
35	159									3150
25	100									3150
25	135
25	175
	171
	75
	51
	72
	22
	67
	72
	37
	36
	47
	26
	26
	26
	35
	35
	50
	35
	37
	37
	37
	43
	61
	142
	58
	47
	51
	51
	141
	56
	168
	22
	22
	22
	44
	44
	44
	81
	81
	81
	88
	66
	49
	44
	29
	25
	39
	37
	84
	60
	60
	59
	102
	78
	40
	40
	143
	88
	78
	76
	53
	79
