# Supplementary material for: Platinum-induced upregulation of ITGA6 promotes chemoresistance and spreading in ovarian cancer
Source: EMBO Mol Med. 2024 Apr 24;16(5):7. doi: 10.1038/s44321-024-00069-3 (PMC11099142; doi:10.1038/s44321-024-00069-3)
Supplement: Supplementary file 7 — Source data Fig. 6 [file 44321_2024_69_MOESM7_ESM.zip]

Archive with 70 entries (66 files):
- Figure 6/
- __MACOSX/._Figure 6
- Figure 6/Numerical source data Fig 6.xlsx
- __MACOSX/Figure 6/._Numerical source data Fig 6.xlsx
- Figure 6/.DS_Store
- __MACOSX/Figure 6/._.DS_Store
- Figure 6/IMAGES for Fig.6D/
- __MACOSX/Figure 6/._IMAGES for Fig.6D
- Figure 6/IMAGES for Fig.6J/
- __MACOSX/Figure 6/._IMAGES for Fig.6J
- Figure 6/IMAGES for Fig.6M/
- __MACOSX/Figure 6/._IMAGES for Fig.6M
- Figure 6/Figure6 source data.pdf
- __MACOSX/Figure 6/._Figure6 source data.pdf
- Figure 6/IMAGES for Fig.6D/H&E Liver KO CBDCA 10x.jpg
- __MACOSX/Figure 6/IMAGES for Fig.6D/._H&E Liver KO CBDCA 10x.jpg
- Figure 6/IMAGES for Fig.6D/H&E Liver WT UNT 10x.jpg
- __MACOSX/Figure 6/IMAGES for Fig.6D/._H&E Liver WT UNT 10x.jpg
- Figure 6/IMAGES for Fig.6D/H&E Liver KO UNT 5x.jpg
- __MACOSX/Figure 6/IMAGES for Fig.6D/._H&E Liver KO UNT 5x.jpg
- Figure 6/IMAGES for Fig.6D/H&E Liver WT CBDCA 5x.jpg
- __MACOSX/Figure 6/IMAGES for Fig.6D/._H&E Liver WT CBDCA 5x.jpg
- Figure 6/IMAGES for Fig.6D/H&E Liver KO UNT 10x.jpg
- __MACOSX/Figure 6/IMAGES for Fig.6D/._H&E Liver KO UNT 10x.jpg
- Figure 6/IMAGES for Fig.6D/H&E Liver WT UNT 5x.jpg
- __MACOSX/Figure 6/IMAGES for Fig.6D/._H&E Liver WT UNT 5x.jpg
- Figure 6/IMAGES for Fig.6D/H&E Liver WT CBDCA 10x.jpg
- __MACOSX/Figure 6/IMAGES for Fig.6D/._H&E Liver WT CBDCA 10x.jpg
- Figure 6/IMAGES for Fig.6D/H&E Liver KO CBDCA 5x.jpg
- __MACOSX/Figure 6/IMAGES for Fig.6D/._H&E Liver KO CBDCA 5x.jpg
- Figure 6/IMAGES for Fig.6J/PDX UNT lung 40x.tif
- __MACOSX/Figure 6/IMAGES for Fig.6J/._PDX UNT lung 40x.tif
- Figure 6/IMAGES for Fig.6J/PDX COMBO lung 40x.tif
- __MACOSX/Figure 6/IMAGES for Fig.6J/._PDX COMBO lung 40x.tif
- Figure 6/IMAGES for Fig.6J/PDX COMBO omentum 20x.tif
- __MACOSX/Figure 6/IMAGES for Fig.6J/._PDX COMBO omentum 20x.tif
- Figure 6/IMAGES for Fig.6J/PDX Blocking Ab lung 40x.tif
- __MACOSX/Figure 6/IMAGES for Fig.6J/._PDX Blocking Ab lung 40x.tif
- Figure 6/IMAGES for Fig.6J/PDX CBDCA omentum 20x.tif
- __MACOSX/Figure 6/IMAGES for Fig.6J/._PDX CBDCA omentum 20x.tif
- Figure 6/IMAGES for Fig.6J/PDX CBDCA lung 40x.tif
- __MACOSX/Figure 6/IMAGES for Fig.6J/._PDX CBDCA lung 40x.tif
- Figure 6/IMAGES for Fig.6J/PDX Blocking Ab omentum 20x.tif
- __MACOSX/Figure 6/IMAGES for Fig.6J/._PDX Blocking Ab omentum 20x.tif
- Figure 6/IMAGES for Fig.6J/PDX UNT omentum 20x.tif
- __MACOSX/Figure 6/IMAGES for Fig.6J/._PDX UNT omentum 20x.tif
- Figure 6/IMAGES for Fig.6M/COMBO b MERGE.png
- __MACOSX/Figure 6/IMAGES for Fig.6M/._COMBO b MERGE.png
- Figure 6/IMAGES for Fig.6M/CBDCA f topro.png
- __MACOSX/Figure 6/IMAGES for Fig.6M/._CBDCA f topro.png
- Figure 6/IMAGES for Fig.6M/P5G a merge.png
- __MACOSX/Figure 6/IMAGES for Fig.6M/._P5G a merge.png
- Figure 6/IMAGES for Fig.6M/CBDCA f snail.png
- __MACOSX/Figure 6/IMAGES for Fig.6M/._CBDCA f snail.png
- Figure 6/IMAGES for Fig.6M/P5G a topro.png
- __MACOSX/Figure 6/IMAGES for Fig.6M/._P5G a topro.png
- Figure 6/IMAGES for Fig.6M/CBDCA f merge.png
- __MACOSX/Figure 6/IMAGES for Fig.6M/._CBDCA f merge.png
- Figure 6/IMAGES for Fig.6M/P5G a snail.png
- __MACOSX/Figure 6/IMAGES for Fig.6M/._P5G a snail.png
- Figure 6/IMAGES for Fig.6M/COMBO b topro.png
- __MACOSX/Figure 6/IMAGES for Fig.6M/._COMBO b topro.png
- Figure 6/IMAGES for Fig.6M/COMBO b SNAIL.png
- __MACOSX/Figure 6/IMAGES for Fig.6M/._COMBO b SNAIL.png
- Figure 6/IMAGES for Fig.6M/UNT g topro.png
- __MACOSX/Figure 6/IMAGES for Fig.6M/._UNT g topro.png
- Figure 6/IMAGES for Fig.6M/UNT g snail.png
- __MACOSX/Figure 6/IMAGES for Fig.6M/._UNT g snail.png
- Figure 6/IMAGES for Fig.6M/UNT g merge.png
- __MACOSX/Figure 6/IMAGES for Fig.6M/._UNT g merge.png
