# Supplementary material for: Platinum-induced upregulation of ITGA6 promotes chemoresistance and spreading in ovarian cancer
Source: EMBO Mol Med. 2024 Apr 24;16(5):7. doi: 10.1038/s44321-024-00069-3 (PMC11099142; doi:10.1038/s44321-024-00069-3)
Supplement: Supplementary file 7 — Source data Fig. 6 [file 44321_2024_69_MOESM7_ESM.zip › Figure 6/Numerical source data Fig 6.xlsx]

## Sheet: Figure 6
				Fig.6B						Fig.6I
										N. mice with organs affected
				N. of metastasis							UNT	CBDCA	Blocking Ab	COMBO
				wt UNT	ko UNT	wt CDDP	KO CDDP			Perit. wall	5	5	5	5
				17	4	19	1			diaphragm	5	5	5	2
				23	1	14	7			Reprod. tract	5	4	5	4
				19	5	3	1			GI tract	5	4	5	4
				6	0	8	0			Kidney	5	2	4	2
				15	3	6	0			liver	5	5	5	4
						12	1			spleen	4	3	4	4
										lungs	5	4	5	1
				Fig.6C						omentum	5	4	3	2
				N. mice with organs affected
					UNT		CDDP
					wt	ko	wt	ko		Fig.6K
				liver	5	1	5	0		N. of metastasis
				bowel	5	1	2	0		UNT	CBDCA	Blocking Ab	COMBO
				reprod tract	4	2	6	1		27	18	24	11
				pancreas	5	2	6	3		25	16	20	11
				abdominal wall	3	2	2	0		30	15	23	12
				diaphragm	2	0	4	1		26	19	23	12
				spleen	2	0	5	1		26	17	27	13
				Fig.6D
				N. organs affected
				wt UNT	ko UNT	wt CDDP	KO CDDP
				9	4	8	1
				9	1	6	4
				7	2	3	1
				4	0	5	0
				6	3	4	0
						8	1
