# Supplementary material for: Platinum-induced upregulation of ITGA6 promotes chemoresistance and spreading in ovarian cancer
Source: EMBO Mol Med. 2024 Apr 24;16(5):7. doi: 10.1038/s44321-024-00069-3 (PMC11099142; doi:10.1038/s44321-024-00069-3)
Supplement: Supplementary file 8 — Source data Fig. 7 [file 44321_2024_69_MOESM8_ESM.zip]

Archive with 3 entries (2 files):
- Figure 7/
- Figure 7/Numerical source data Figure 7.xlsx
- __MACOSX/Figure 7/._Numerical source data Figure 7.xlsx
