# Supplementary material for: Platinum-induced upregulation of ITGA6 promotes chemoresistance and spreading in ovarian cancer
Source: EMBO Mol Med. 2024 Apr 24;16(5):7. doi: 10.1038/s44321-024-00069-3 (PMC11099142; doi:10.1038/s44321-024-00069-3)
Supplement: Supplementary file 8 — Source data Fig. 7 [file 44321_2024_69_MOESM8_ESM.zip › Figure 7/Numerical source data Figure 7.xlsx]

## Sheet: Figure 7
Fig.7A								Fig.7C
IGF2 PFS								IGF2 OS
	Number at risk								Number at risk
Low expression	549	75	23	6	1	0		Low expression	673	194	47	11	1	0
High expression	886	97	12	2	0	0		High expression	983	234	50	7	1	0
Fig.7B								Fig.7D
LAMA5 PFS								LAMA5 OS
	Number at risk								Number at risk
Low expression	935	117	24	4	1	0		Low expression	1024	260	53	8	1	0
High expression	500	55	11	4	0	0		High expression	632	168	44	10	1	0
